# Supplementary material for: Thyroid Hormone Transporters in Pregnancy and Fetal Development
Source: Int J Mol Sci. 2022 Dec 1;23(23):15113. doi: 10.3390/ijms232315113 (PMC9737226; doi:10.3390/ijms232315113)
Supplement: Supplementary file 1 [file ijms-23-15113-s001.zip]

Archive with 1 entries (1 files):
- ijms-2003129-supplementary.pdf
